# Supplementary material for: Effects of postoperative electrical stimulation on quadriceps muscular atrophy in patients with incomplete cervical spinal cord injury. A retrospective study
Source: Front Neurol. 2026 Jun 19;17:1841524. doi: 10.3389/fneur.2026.1841524 (PMC13327979; doi:10.3389/fneur.2026.1841524)
Supplement: Supplementary file 1 [file Data_Sheet_1.ZIP]

Archive with 4 entries (4 files):
- strength weak.prism
- thinkness strong.prism
- thinkness weak.prism
- strengh stronger.prism
