# Supplementary material for: Effects of postoperative electrical stimulation on quadriceps muscular atrophy in patients with incomplete cervical spinal cord injury. A retrospective study
Source: Front Neurol. 2026 Jun 19;17:1841524. doi: 10.3389/fneur.2026.1841524 (PMC13327979; doi:10.3389/fneur.2026.1841524)
Supplement: Supplementary file 2 [file Table_1.XLSX]

## Sheet: ET
						Serum albumin level			thickness In Stronger side			thickness In weaker side			thnick change in stronger		thnick change in weakerer		Muscle Strength in stronger			Muscle Strength in weaker			strength change in stronger		strength change in weaker
group	age	height（m）	Weight（kg）	BMI	AISA grade	pre	1week	2week	pre	1week	2week	pre	1week	2week	1week	2week	1week	2week	pre	1week	2week	pre	1week	2week	1week	2week	1week	2week
1	66	1.72	63	21.2953	C	40.1	37.8	37.4	32.5	32	30.2	32.3	29.3	31	-0.5	-1.8	-3	1.7	4	4	5	2	4	4	0	1	2	0
1	40	1.65	70	25.7117	C	36.3	39.8	37.3	32.8	31.6	31.8	32	30.8	31.1	-1.2	0.2	-1.2	0.3	4	3	3	2	3	5	-1	0	1	2
1	75	1.67	66	23.6652	D	37.1	36.9	39.6	32.9	31.5	30.5	33.2	32	31.5	-1.4	-1	-1.2	-0.5	2	3	3	3	3	5	1	0	0	2
1	56	1.72	89	30.0838	C	39.2	38.7	36.5	33.6	32.4	31.4	32.8	30.6	30.4	-1.2	-1	-2.2	-0.2	2	4	5	2	4	5	2	1	2	1
1	61	1.71	68	23.255	D	38.8	36.9	35.6	32	32.2	30.7	32.7	30.9	30.1	0.2	-1.5	-1.8	-0.8	2	4	3	2	4	4	2	-1	2	0
1	53	1.79	63	19.6623	C	37.9	36.6	35.2	31.9	32.8	31.4	32	31.7	31.3	0.9	-1.4	-0.3	-0.4	3	4	4	3	3	4	1	0	0	1
1	56	1.8	81	25	D	37.1	37.1	35.2	32.1	32.7	30.9	32.9	30.2	30.8	0.6	-1.8	-2.7	0.6	2	3	3	2	4	4	1	0	2	0
1	69	1.65	82	30.1194	C	36.9	37	38.4	32.5	32.1	31.4	33	30.9	32	-0.4	-0.7	-2.1	1.1	2	4	4	3	3	5	2	0	0	2
1	51	1.76	85	27.4406	D	38.8	34.6	39.2	32.4	32	31.2	31.9	31.3	31.8	-0.4	-0.8	-0.6	0.5	4	4	5	2	4	4	0	1	2	0
1	36	1.76	67	21.6296	C	39.1	39.1	36.7	33.3	32.6	30.9	32.9	30.1	31.8	-0.7	-1.7	-2.8	1.7	2	4	4	2	3	5	2	0	1	2
1	68	1.73	70	23.3887	D	38.5	37	38.7	33.1	30.9	30.8	31.8	32.1	32.2	-2.2	-0.1	0.3	0.1	4	3	5	3	4	3	-1	2	1	-1
1	48	1.69	72	25.2092	C	37.7	34.2	36.8	33.6	32.2	31.1	33.4	30.8	31.1	-1.4	-1.1	-2.6	0.3	4	4	3	3	4	5	0	-1	1	1
1	39	1.73	70	23.3887	D	37	38.4	38	32.1	32	30.9	33.1	31	31.5	-0.1	-1.1	-2.1	0.5	3	4	3	3	3	5	1	-1	0	2
1	45	1.67	70	25.0995	C	38.5	38.6	39.1	32.1	31.7	31.5	32.3	30.8	30.8	-0.4	-0.2	-1.5	0	2	3	3	3	4	5	1	0	1	1
1	47	1.65	69	25.3444	C	37	34.6	36.5	32.8	31.4	31	32.3	31.1	32.1	-1.4	-0.4	-1.2	1	2	4	3	3	4	3	2	-1	1	-1
1	49	1.69	82	28.7105	D	36.6	35.8	37.2	31.7	32.2	30.4	31.8	30.7	31.4	0.5	-1.8	-1.1	0.7	3	3	3	3	4	3	0	0	1	-1
1	35	1.73	90	30.0712	C	36.9	38.6	39.5	33.3	32.4	30.4	31.6	30.4	31.5	-0.9	-2	-1.2	1.1	3	4	3	2	4	4	1	-1	2	0
1	48	1.71	87	29.7527	D	38.8	35.8	35.6	32	31.6	30.2	33.7	30.5	30.1	-0.4	-1.4	-3.2	-0.4	3	4	4	3	4	3	1	0	1	-1
1	37	1.76	78	25.1808	C	38.4	39	35.1	33	31.1	31.1	31.5	32.2	30.2	-1.9	0	0.7	-2	2	4	5	3	4	3	2	1	1	-1
1	41	1.67	69	24.7409	D	38.5	35.6	38.9	32.1	32.5	31.2	32.8	32.2	30.4	0.4	-1.3	-0.6	-1.8	4	3	3	3	3	4	-1	0	0	1
1	31	1.71	89	30.4367	C	36.6	38.5	39.6	33.1	32.3	31.3	32.2	31.3	31.1	-0.8	-1	-0.9	-0.2	3	3	5	3	4	4	0	2	1	0
1	71	1.74	67	22.1297	D	37.6	39.2	35.8	31.9	32.6	31.3	33.7	31.2	30.7	0.7	-1.3	-2.5	-0.5	4	4	3	3	3	5	0	-1	0	2
1	40	1.66	77	27.9431	D	39.4	39.3	36.9	31.5	32.2	30.9	31.8	32	32.2	0.7	-1.3	0.2	0.2	3	3	5	3	3	4	0	2	0	1
1	63	1.72	85	28.7317	C	36.9	36.1	39.6	31.5	31.2	30.2	33.1	30.4	30.3	-0.3	-1	-2.7	-0.1	2	3	5	2	3	4	1	2	1	1
1	56	1.67	85	30.478	D	36.8	35.8	38.9	33.3	32.4	30.5	31.6	30.4	31.3	-0.9	-1.9	-1.2	0.9	2	3	3	2	3	5	1	0	1	2
1	65	1.67	87	31.1951	C	36.8	34.3	38.9	31.9	31.8	30.4	32	31.9	31.7	-0.1	-1.4	-0.1	-0.2	2	4	4	2	3	4	2	0	1	1
1	37	1.79	79	24.6559	C	36.8	35.1	38.5	32.1	31.9	30.3	31.7	30.5	30.4	-0.2	-1.6	-1.2	-0.1	4	4	3	2	3	4	0	-1	1	1
1	32	1.75	70	22.8571	C	39.9	37.1	37.4	31.9	32.3	30.3	31.7	31	30.4	0.4	-2	-0.7	-0.6	2	4	3	2	3	4	2	-1	1	1
1	65	1.69	80	28.0102	C	36.2	39.4	35.2	32	32.7	30.7	33	31	32	0.7	-2	-2	1	3	3	5	3	3	5	0	2	0	2
1	69	1.67	88	31.5537	D	39.4	38.3	35.4	32.3	32.2	30.3	32.4	30.3	30.9	-0.1	-1.9	-2.1	0.6	4	3	5	3	4	4	-1	2	1	0
1	33	1.67	84	30.1194	C	36.5	35.6	36.7	33.5	32.8	31.1	33.1	32.1	31.4	-0.7	-1.7	-1	-0.7	4	3	4	2	4	5	-1	1	2	1
1	45	1.8	82	25.3086	C	37	37.9	39.5	32.6	30.9	30.8	32.1	31.4	30.3	-1.7	-0.1	-0.7	-1.1	3	4	3	2	4	4	1	-1	2	0
1	44	1.76	73	23.5666	D	36.6	37.3	37.9	32.3	31.8	31	33.3	31.4	30.6	-0.5	-0.8	-1.9	-0.8	3	3	5	3	3	3	0	2	0	0
1	30	1.75	60	19.5918	C	37.8	35.6	35.7	32.7	32.3	30.3	31.8	31.4	31.8	-0.4	-2	-0.4	0.4	2	4	3	2	3	4	2	-1	1	1
1	36	1.76	90	29.0548	D	39.5	38.7	37.5	32.3	31.7	31.8	31.8	31.8	31.5	-0.6	0.1	0	-0.3	3	3	4	2	3	3	0	1	1	0
1	54	1.71	79	27.0169	C	38.7	38.7	36.2	33.3	31.2	30.3	32.4	32.2	31.1	-2.1	-0.9	-0.2	-1.1	4	4	4	2	3	5	0	0	1	2
1	37	1.71	61	20.8611	C	38.2	36	37	33.7	32.7	30.3	32.9	30.8	30.1	-1	-2.4	-2.1	-0.7	2	4	5	3	3	3	2	1	0	0
1	35	1.7	89	30.7958	D	37.3	38.1	39	32.5	32.1	31.3	32.2	30.4	30.8	-0.4	-0.8	-1.8	0.4	3	4	5	3	4	4	1	1	1	0
1	58	1.71	63	21.5451	C	37.1	37.6	39.8	31.7	32.4	30.4	31.6	30.9	30.2	0.7	-2	-0.7	-0.7	3	4	3	3	3	5	1	-1	0	2
1	65	1.73	75	25.0593	C	37.4	34.5	38	32.9	31.6	31	33.2	30.7	30.2	-1.3	-0.6	-2.5	-0.5	2	3	3	2	3	4	1	0	1	1

## Sheet: P
						Serum albumin level			thickness In Stronger side			thickness In weaker side			thnick change in stronger		thnick change in weakerer		Muscle Strength in stronger			Muscle Strength in weaker			strength change in stronger		strength change in weaker
group	age	height（m）	Weight（kg）	BMI	AISA grade	pre	1week	2week	pre	1week	2week	pre	1week	2week	1week	2week	1week	2week	pre	1week	2week	pre	1week	2week	1week	2week	1week	2week
2	45	1.62	70	26.6728	C	40.8	40.2	40.7	32.9	30.4	29.2	33.2	29.1	30.8	-2.5	-1.2	-4.1	1.7	2	4	3	3	2	4	2	-1	-1	2
2	59	1.69	78	27.31	D	39.8	39.5	40.3	33.8	31.1	30.4	33.4	29.5	30.5	-2.7	-0.7	-3.9	1	2	2	4	2	3	4	0	2	1	1
2	62	1.77	84	26.8122	D	43.4	35.5	38.3	33.9	31.9	29.4	32.9	29	31.2	-2	-2.5	-3.9	2.2	3	3	4	2	4	4	0	1	2	0
2	65	1.72	66	22.3094	C	41.8	38	35.3	33.8	31.2	30.8	33.1	28.8	31.6	-2.6	-0.4	-4.3	2.8	2	4	4	3	2	4	2	0	-1	2
2	64	1.61	90	34.7209	C	37.7	36.3	35.8	32.9	30.7	31	33.7	29.5	30.7	-2.2	0.3	-4.2	1.2	2	3	3	2	2	5	1	0	0	3
2	47	1.76	63	20.3383	C	37.1	36.2	35.6	31.8	30.9	30.3	32.5	29.2	30.6	-0.9	-0.6	-3.3	1.4	3	4	4	2	4	4	1	0	2	0
2	62	1.69	81	28.3604	C	38.2	34.3	39.1	31.5	31.5	30.9	31.6	29.8	30.7	0	-0.6	-1.8	0.9	4	3	3	2	2	4	-1	0	0	2
2	57	1.79	67	20.9107	D	37.5	36.9	35.7	31.8	30.4	29.8	32.7	29.4	30.1	-1.4	-0.6	-3.3	0.7	3	4	4	2	4	4	1	0	2	0
2	47	1.61	81	31.2488	C	36	36.1	40.9	33.7	31.8	29.7	32.5	28.9	31.5	-1.9	-2.1	-3.6	2.6	3	2	3	2	2	5	-1	1	0	3
2	60	1.6	72	28.125	D	36.1	39.3	35.6	32.4	30.4	29.4	32.4	29.4	30.1	-2	-1	-3	0.7	2	3	4	3	4	4	1	1	1	0
2	41	1.73	77	25.7276	C	39.3	35.8	35.5	33.1	32.2	29.7	32	29.7	31.4	-0.9	-2.5	-2.3	1.7	4	2	3	2	2	5	-2	1	0	3
2	54	1.73	60	20.0474	D	42.8	36.2	37.3	33.7	30.7	31.1	32.9	29.4	30.1	-3	0.4	-3.5	0.7	3	4	3	3	2	4	1	-1	-1	2
2	47	1.68	80	28.3447	C	37.9	39.5	39.6	33.5	31.5	30.5	32	29.5	30.5	-2	-1	-2.5	1	3	2	3	3	3	5	-1	1	0	2
2	61	1.76	90	29.0548	D	37	39.7	41.9	32.8	31.1	29.4	32.1	29	31.1	-1.7	-1.7	-3.1	2.1	4	4	4	2	3	5	0	0	1	2
2	60	1.6	80	31.25	C	38.6	39.7	41.9	31.6	32.1	29.5	32.1	29.8	31.7	0.5	-2.6	-2.3	1.9	4	2	4	3	4	4	-2	2	1	0
2	51	1.74	73	24.1115	C	41.8	37.5	36.2	33.2	31.3	30.6	32.4	29.1	30.3	-1.9	-0.7	-3.3	1.2	4	4	3	2	2	5	0	-1	0	3
2	51	1.7	89	30.7958	C	40.7	35.3	38	33.4	30.6	29.2	31.8	29	31.2	-2.8	-1.4	-2.8	2.2	3	3	4	2	4	5	0	1	2	1
2	40	1.77	62	19.79	D	41.3	38.9	40.3	32.6	30.7	30.4	31.7	29.7	30.3	-1.9	-0.3	-2	0.6	3	3	3	2	2	5	0	0	0	3
2	61	1.73	66	22.0522	C	41.8	37.5	35.8	31.6	32.3	30.5	31.7	29.3	30.3	0.7	-1.8	-2.4	1	3	3	4	2	4	5	0	1	2	1
2	48	1.6	80	31.25	D	35.7	34.3	40.6	31.9	31	30.2	33.7	29.1	31.2	-0.9	-0.8	-4.6	2.1	2	3	3	2	3	4	1	0	1	1
2	58	1.69	65	22.7583	D	43.3	36.2	37.9	34	30.9	29.5	31.5	28.9	30.7	-3.1	-1.4	-2.6	1.8	3	3	3	2	2	5	0	0	0	3
2	50	1.73	64	21.3839	C	39.6	35.2	35.9	33.4	32.2	31.3	32.7	29.9	31.2	-1.2	-0.9	-2.8	1.3	4	4	3	3	3	5	0	-1	0	2
2	64	1.79	71	22.1591	C	43.3	35.5	41.2	31.1	31.9	29.6	32.7	29.1	30.3	0.8	-2.3	-3.6	1.2	3	4	4	3	3	4	1	0	0	1
2	56	1.74	90	29.7265	D	40.9	40.3	35.6	33.9	31	31.2	33.4	28.9	30.5	-2.9	0.2	-4.5	1.6	3	4	3	2	3	5	1	-1	1	2
2	50	1.77	64	20.4284	C	36.3	34.3	39	32.9	30.4	29.8	32.5	29.1	31.3	-2.5	-0.6	-3.4	2.2	4	3	3	2	2	4	-1	0	0	2
2	43	1.71	61	20.8611	D	38.9	35.7	37.7	32.1	32.3	29.8	32.7	29.6	30.1	0.2	-2.5	-3.1	0.5	2	4	4	3	4	5	2	0	1	1
2	40	1.76	85	27.4406	D	43	36.6	38.1	31.3	32.1	30.7	33.6	29.6	31.5	0.8	-1.4	-4	1.9	4	4	4	3	2	4	0	0	-1	2
2	63	1.78	78	24.6181	C	38.3	40.6	36.5	32.5	32.2	30	33	29.5	31.4	-0.3	-2.2	-3.5	1.9	2	3	3	3	4	5	1	0	1	1
2	58	1.71	78	26.6749	C	36.3	40.6	41.3	32.3	32.2	30.9	33.2	29.6	31.3	-0.1	-1.3	-3.6	1.7	3	4	3	2	2	5	1	-1	0	3
2	44	1.65	60	22.0386	C	37	39.9	40	32	31.1	30	31.8	28.8	30.4	-0.9	-1.1	-3	1.6	2	4	3	2	4	5	2	-1	2	1
2	49	1.74	67	22.1297	D	37.3	35.9	40	31.3	31.5	29.4	31.9	29	30.7	0.2	-2.1	-2.9	1.7	2	4	3	3	3	5	2	-1	0	2
2	62	1.67	63	22.5896	C	38.3	40	41	33.3	32	29.8	32.3	29.5	31.6	-1.3	-2.2	-2.8	2.1	3	3	3	3	2	4	0	0	-1	2
2	59	1.73	88	29.4029	D	39.6	38.9	36.3	31.5	30.8	29.8	33.1	29	30.9	-0.7	-1	-4.1	1.9	4	3	3	3	2	5	-1	0	-1	3
2	46	1.65	66	24.2424	C	37.2	39.3	37.6	33.3	31.2	30.4	33.3	29.2	30.9	-2.1	-0.8	-4.1	1.7	4	4	4	3	2	5	0	0	-1	3
2	43	1.66	88	31.935	C	41.1	36.1	40.3	31.6	31.4	30.9	33.7	29.8	31.1	-0.2	-0.5	-3.9	1.3	2	4	4	3	2	5	2	0	-1	3
2	47	1.64	66	24.539	D	42.8	35.5	37.7	31.6	32	30.9	33.5	29.5	31	0.4	-1.1	-4	1.5	2	3	3	3	4	4	1	0	1	0
2	65	1.67	87	31.1951	D	41.4	34.1	36.7	33.2	31.3	30.4	33.2	29.7	31.2	-1.9	-0.9	-3.5	1.5	4	3	4	2	4	4	-1	1	2	0
2	60	1.69	85	29.7609	C	42.5	38.7	36.3	32.2	30.6	29.4	32.2	29.3	31.5	-1.6	-1.2	-2.9	2.2	2	4	3	3	4	5	2	-1	1	1
2	43	1.6	87	33.9844	D	43.3	34	39.7	32.3	31.9	30.1	33.3	29.2	30.8	-0.4	-1.8	-4.1	1.6	3	4	4	3	3	4	1	0	0	1
2	46	1.62	74	28.1969	C	38.9	38.6	38.1	32.4	31.8	29.2	31.7	29.7	31.5	-0.6	-2.6	-2	1.8	2	3	4	3	2	5	1	1	-1	3
